# Supplementary material for: COVID-19 Vaccine Hesitancy among Parents of Children with Chronic Liver Diseases
Source: Vaccines (Basel). 2022 Dec 7;10(12):2094. doi: 10.3390/vaccines10122094 (PMC9783335; doi:10.3390/vaccines10122094)
Supplement: Supplementary file 1 [file vaccines-10-02094-s001.zip]

Archive with 3 entries (3 files):
- Supplementary S1 (PACV questionnaire).pdf
- Supplementary S2, S3 (additional table and figures).pdf
- Supplementary S4 (FULL DATA).xls
